# Supplementary material for: Whole‐genome re‐sequencing provides key genomic insights in farmed Arctic charr (Salvelinus alpinus) populations of anadromous and landlocked origin from Scandinavia
Source: Evol Appl. 2023 Feb 27;16(4):797–813. doi: 10.1111/eva.13537 (PMC10130564; doi:10.1111/eva.13537)
Supplement: Supplementary file 1 — Data S1: [file EVA-16-797-s001.zip]

Archive with 20 entries (20 files):
- EVA_13537_aligners.yml
- EVA_13537_annotation.yml
- EVA_13537_Arctic_charr_WGS_code.Rmd
- EVA_13537_assemblers.yml
- EVA_13537_biotools.yml
- EVA_13537_Figure_S1.png
- EVA_13537_Figure_S2.tiff
- EVA_13537_File S1.docx
- EVA_13537_File S2.html
- EVA_13537_File S3.html
- EVA_13537_filters.yml
- EVA_13537_genotypers.yml
- EVA_13537_Missing_captions.docx
- EVA_13537_Table_S1.txt
- EVA_13537_Table_S2.txt
- EVA_13537_Table_S3.txt
- EVA_13537_Table_S4.txt
- EVA_13537_Table_S5.txt
- EVA_13537_Table_S6.txt
- Missing_captions.docx
