# Supplementary material for: Whole‐genome re‐sequencing provides key genomic insights in farmed Arctic charr (Salvelinus alpinus) populations of anadromous and landlocked origin from Scandinavia
Source: Evol Appl. 2023 Feb 27;16(4):797–813. doi: 10.1111/eva.13537 (PMC10130564; doi:10.1111/eva.13537)
Supplement: Supplementary file 1 — Data S1: [file EVA-16-797-s001.zip › EVA_13537_aligners.yml]

name: aligners
channels:
  - conda-forge
  - bioconda
  - defaults
dependencies:
  - _libgcc_mutex=0.1=conda_forge
  - _openmp_mutex=4.5=1_gnu
  - biopython=1.79=py39h3811e60_1
  - blast=2.5.0=hc0b0e79_3
  - boost=1.75.0=py39h5472131_0
  - boost-cpp=1.75.0=hc6e9bd1_0
  - bowtie=1.3.0=py39h176da8b_2
  - bowtie2=2.4.4=py39hbb4e92a_0
  - bwa=0.7.17=h5bf99c6_8
  - bzip2=1.0.8=h7f98852_4
  - c-ares=1.17.2=h7f98852_0
  - ca-certificates=2021.10.8=ha878542_0
  - et_xmlfile=1.0.1=py_1001
  - htslib=1.13=h9093b5e_0
  - icu=68.2=h9c3ff4c_0
  - k8=0.2.5=h9a82719_1
  - krb5=1.19.2=hcc1bbae_0
  - ld_impl_linux-64=2.36.1=hea4e1c9_2
  - libblas=3.9.0=12_linux64_openblas
  - libcblas=3.9.0=12_linux64_openblas
  - libcurl=7.78.0=h2574ce0_0
  - libdeflate=1.7=h7f98852_5
  - libedit=3.1.20191231=he28a2e2_2
  - libev=4.33=h516909a_1
  - libffi=3.3=h58526e2_2
  - libgcc-ng=11.1.0=hc902ee8_8
  - libgfortran-ng=11.2.0=h69a702a_11
  - libgfortran5=11.2.0=h5c6108e_11
  - libgomp=11.1.0=hc902ee8_8
  - liblapack=3.9.0=12_linux64_openblas
  - libnghttp2=1.43.0=h812cca2_0
  - libopenblas=0.3.18=pthreads_h8fe5266_0
  - libssh2=1.10.0=ha56f1ee_0
  - libstdcxx-ng=11.1.0=h56837e0_8
  - lz4-c=1.9.3=h9c3ff4c_1
  - mars=1.2.4=pyhdfd78af_0
  - minimap2=2.17=h5bf99c6_4
  - ncurses=6.2=h58526e2_4
  - numpy=1.21.4=py39hdbf815f_0
  - openpyxl=3.0.9=pyhd8ed1ab_0
  - openssl=1.1.1l=h7f98852_0
  - pandas=1.3.4=py39hde0f152_1
  - parallel=20210822=ha770c72_0
  - perl=5.32.1=0_h7f98852_perl5
  - pip=21.2.4=pyhd8ed1ab_0
  - pysam=0.16.0.1=py39h051187c_3
  - python=3.9.7=h49503c6_0_cpython
  - python-dateutil=2.8.2=pyhd8ed1ab_0
  - python_abi=3.9=2_cp39
  - pytz=2021.3=pyhd8ed1ab_0
  - readline=8.1=h46c0cb4_0
  - samtools=1.13=h8c37831_0
  - setuptools=58.0.3=py39hf3d152e_0
  - six=1.16.0=pyh6c4a22f_0
  - sqlite=3.36.0=h9cd32fc_0
  - tbb=2020.2=h4bd325d_4
  - tk=8.6.11=h27826a3_1
  - tzdata=2021a=he74cb21_1
  - wheel=0.37.0=pyhd8ed1ab_1
  - xz=5.2.5=h516909a_1
  - zlib=1.2.11=h516909a_1010
  - zstd=1.4.9=ha95c52a_0
prefix: /home/fotis/miniconda3/envs/aligners
