# Supplementary material for: Whole‐genome re‐sequencing provides key genomic insights in farmed Arctic charr (Salvelinus alpinus) populations of anadromous and landlocked origin from Scandinavia
Source: Evol Appl. 2023 Feb 27;16(4):797–813. doi: 10.1111/eva.13537 (PMC10130564; doi:10.1111/eva.13537)
Supplement: Supplementary file 1 — Data S1: [file EVA-16-797-s001.zip › EVA_13537_annotation.yml]

name: annotation
channels:
  - conda-forge
  - bioconda
  - defaults
dependencies:
  - _libgcc_mutex=0.1=conda_forge
  - _openmp_mutex=4.5=1_gnu
  - bedtools=2.30.0=h7d7f7ad_2
  - blast=2.12.0=hf3cf87c_4
  - boost-cpp=1.74.0=h359cf19_5
  - bzip2=1.0.8=h7f98852_4
  - c-ares=1.18.1=h7f98852_0
  - ca-certificates=2021.10.8=ha878542_0
  - curl=7.81.0=h494985f_0
  - diamond=2.0.13=hdcc8f71_0
  - entrez-direct=16.2=he881be0_0
  - icu=69.1=h9c3ff4c_0
  - keyutils=1.6.1=h166bdaf_0
  - krb5=1.19.2=h08a2579_4
  - libcurl=7.81.0=h494985f_0
  - libedit=3.1.20191231=he28a2e2_2
  - libev=4.33=h516909a_1
  - libgcc-ng=11.2.0=h1d223b6_11
  - libgomp=11.2.0=h1d223b6_11
  - libnghttp2=1.47.0=he49606f_0
  - libnsl=2.0.0=h7f98852_0
  - libssh2=1.10.0=ha35d2d1_2
  - libstdcxx-ng=11.2.0=he4da1e4_11
  - libzlib=1.2.11=h36c2ea0_1013
  - lz4-c=1.9.3=h9c3ff4c_1
  - ncurses=6.3=h9c3ff4c_0
  - openssl=3.0.0=h7f98852_2
  - pcre=8.45=h9c3ff4c_0
  - perl=5.32.1=2_h7f98852_perl5
  - perl-archive-tar=2.40=pl5321hdfd78af_0
  - perl-carp=1.38=pl5321hdfd78af_4
  - perl-common-sense=3.75=pl5321hdfd78af_0
  - perl-compress-raw-bzip2=2.101=pl5321h87f3376_1
  - perl-compress-raw-zlib=2.101=pl5321h87f3376_2
  - perl-encode=3.16=pl5321hec16e2b_1
  - perl-exporter=5.72=pl5321hdfd78af_2
  - perl-exporter-tiny=1.002002=pl5321hdfd78af_0
  - perl-extutils-makemaker=7.64=pl5321hd8ed1ab_0
  - perl-io-compress=2.102=pl5321h87f3376_1
  - perl-io-zlib=1.11=pl5321hdfd78af_0
  - perl-json=4.05=pl5321hdfd78af_0
  - perl-json-xs=2.34=pl5321h9f5acd7_5
  - perl-list-moreutils=0.430=pl5321hdfd78af_0
  - perl-list-moreutils-xs=0.430=pl5321hec16e2b_1
  - perl-parent=0.236=pl5321hdfd78af_2
  - perl-pathtools=3.75=pl5321hec16e2b_3
  - perl-scalar-list-utils=1.61=pl5321hec16e2b_1
  - perl-types-serialiser=1.01=pl5321hdfd78af_0
  - xz=5.2.5=h516909a_1
  - zlib=1.2.11=h36c2ea0_1013
  - zstd=1.5.0=ha95c52a_0
prefix: /home/fotis/miniconda3/envs/annotation
