# Supplementary material for: Whole‐genome re‐sequencing provides key genomic insights in farmed Arctic charr (Salvelinus alpinus) populations of anadromous and landlocked origin from Scandinavia
Source: Evol Appl. 2023 Feb 27;16(4):797–813. doi: 10.1111/eva.13537 (PMC10130564; doi:10.1111/eva.13537)
Supplement: Supplementary file 1 — Data S1: [file EVA-16-797-s001.zip › EVA_13537_Arctic_charr_WGS_code.Rmd]

---
title: "Arctic charr - whole genome re-sequencing"
author: "Fotis Pappas"
date: "26/5/2022"
output: html_document
---

```{r setup, include=FALSE}
knitr::opts_chunk$set(echo = TRUE, eval = FALSE)
```

## FASTP trimming/filtering
Raw reads in fastq files (paired) were stored in different directories:
```{bash}
conda activate filters ### filters.yml in supplementary material

for sample in Sample_UB*;
do	
	echo $sample;
	cd $sample
	name=$(echo $sample | cut -d "_" -f 2);
	echo $name;
	
fastp -i *R1*.fastq.gz -I *R2*.fastq.gz -o "$name"_out1.fastq.gz -O "$name"_out2.fastq.gz -q 25 -w 12 --dont_overwrite

done
```

## Reference indexing, read mapping, sorting and conversion to binary format
```{bash}
conda activate aligners ### aligners.yml in supplementary material

bowtie2-build -f ./GCF_002910315.2_ASM291031v2_genomic.fna.gz Salvelinus --threads 20

for i in *1.fastq.gz;
do 	
	echo $i;
	pref=$(echo $i | cut -d "_" -f 1);
	echo $pref;

bowtie2 -p 40 -x Salvelinus -S "$pref".sam -1 "$pref"_out1.fastq.gz -2 "$pref"_out2.fastq.gz
samtools view -b "$pref".sam --threads 40 | samtools sort --threads 40  > "$pref".pe.bam;
	
rm "$pref".sam

done
```
##### Read group tag addition
```{bash}
conda activate biotools ### biotools.yml in supplementary material

N=6
(
for i in *.flt.bam;
do
	((i=i%N)); ((i++==0)) && wait
	echo $i;
	name=$(echo $i | cut -d "-" -f 3,4,5| cut -d "." -f 1);
	echo $name

bamaddrg -b $i -s $name -r $name > $name.bam &

done
)
```

## Variant calling
```{bash}
conda activate aligners

parallel -j 24 samtools index ::: *.bam

conda activate genotypers ### genotypers.yml in supplementary material

freebayes-parallel <(fasta_generate_regions.py 
$PATH/GCF_002910315.2_ASM291031v2_genomic.fna 100000) 40 -f $PATH/GCF_002910315.2_ASM291031v2_genomic.fna -L bamfiles.list --use-best-n-alleles 2 --min-alternate-total 3| vcffilter -f "TYPE = snp" > ac_fbvar.vcf
```

## Marker filtering and genotype statistics
Keep only SNPs of the nuclear genome with 100% call-rate and MAF>5%:

```{bash}
conda activate biotools

vcftools --vcf ac_fbvar.vcf
	       --not-chr NC_000861.1  ### remove mt-SNPs
	       --recode-INFO-all
	       --maf 0.05
	       --max-missing 1
	       --out salp_flt105
	       --recode
	       
### density
vcftools --vcf salp_flt105.recode.vcf --SNPdensity 100000
### coverage
vcftools --vcf salp_flt105.recode.vcf --site-mean-depth
### heterozygosity
vcftools --vcf salp_flt105.recode.vcf --keep sweden --het --out swe
vcftools --vcf salp_flt105.recode.vcf --keep norway --het --out nor
```

## PCA on linkage-filtered SNPs
Converted vcf to .ped and .map files with --plink/VCFtools. Then filtered SNPs for r2 < 0.15, window=50kb, step=10kb before performing PCA:
```{bash}
conda activate biotools

### LD-filter
plink --allow-extra-chr
      --double-id
      --indep-pairwise 50 10 0.15
      --out salpinus
      --set-missing-var-ids @:#
      --vcf salp_flt105.recode.vcf
      
### Eigenanalysis
plink --allow-extra-chr
      --double-id
      --extract salpinus.prune.in
      --make-bed
      --out ac_pca_r015
      --pca
      --set-missing-var-ids @:#
      --vcf salp_flt105.recode.vcf
```

#### Admixture analysis
```{bash}
plink --allow-extra-chr
      --double-id
      --indep-pairwise 100 10 0.01
      --out salpinus
      --set-missing-var-ids @:#
      --vcf salp_flt105.recode.vcf
      
for K in {1..5}
do
  admixture --cv salpinus.bed $K | tee log${K}.out
done

```

#### LD decay and historical effective population sizes
```{bash}
### LD decay
PopLDdecay -InVCF $DIR/salp_flt105.recode.vcf -OutStat norway.stat.gz -SubPop $DIR/norway
PopLDdecay -InVCF $DIR/salp_flt105.recode.vcf -OutStat sweden.stat.gz -SubPop $DIR/sweden

### Ne estimation
for i in ./genofiles/*.ped
do
	name=$(echo $i | cut -d "." -f 1)
	./SNeP_111 -map ./genofiles/$name".map" -ped $i -samplesize 24 -threads 3 -maxsnp 10000 -chr LGlist -out ./output/"snep_"$name > ./output/"snep_"$name".out"
done 
```

## ROH and genomic inbreeding
```{bash}
conda activate biotools

### filtering of the initial vcf and conversion to PLINK-readable format 
vcftools --vcf ac_fbvar.vcf
	       --recode-INFO-all
      	 --maf 0.015    ## on meta-population
	       --max-missing 1
	       --out salp_ROH
	       --recode
	       --bed ../plink/LGlist  ## list of the 39 LGs - unplaced contigs were excluded
	       
vcftools --vcf salp_ROH.recode.vcf
	       --out ac_ROH
	       --plink

```
```{R}
### Runs of homozygosity
library(detectRUNS)

map <- "./ac_ROH.map" ### no unplaced contigs, MAF > 0.015
ped <- "./ac_ROH.ped" ### assigned population name in first column with awk syntax

AC_Runs <- slidingRUNS.run(
   genotypeFile = ped,
   mapFile = map,
   windowSize = 2500,
   threshold = 0.05,
   minSNP = 2500,
   maxGap = 50^4,
   maxOppWindow = 150,    ### 6% of the window - default is 6.67%
   minLengthBps = 1000000,
   minDensity = 1/10^4)

summaryList <- summaryRuns(
  runs = AC_Runs, mapFile = map, genotypeFile = ped, 
  Class = 2, snpInRuns = TRUE)
```

## Detection of selection signals
#### Fixation index in sliding windows
```{bash}
conda activate biotools
### Fst
vcftools --vcf ../salp_flt105.recode.vcf
	       --fst-window-size 50000
	       --fst-window-step 25000 ### 50% overlap
	       --weir-fst-pop Norway
	       --weir-fst-pop Sweden
	       --keep Norway
	       --keep Sweden
	       --out ./wg_fst_sliding5025
	       
```
#### Cross-population extended haplotype homozygosity
```{bash}
conda activate biotools

### split chromosomes
while read chr; do
  echo "$chr"

vcftools --gzvcf ../ac_swenor.vcf.gz 
         --chr "$chr" 
         --recode 
         --recode-INFO-all 
         --min-alleles 2 
         --max-alleles 2 
         --out "$chr"

bgzip -c "$chr".recode.vcf --threads 4 > "$chr".vcf.gz
rm "$chr".recode.vcf
tabix -p vcf "$chr".vcf.gz

done <../LGlist

### statistical phasing
while read chr; do
echo "$chr"

../shapeit.v2.904.3.10.0-693.11.6.el7.x86_64/bin/shapeit --input-vcf "$chr".vcf.gz -O phased_"$chr" -T 6 --window 0.5
../shapeit.v2.904.3.10.0-693.11.6.el7.x86_64/bin/shapeit -convert --input-haps phased_"$chr" --output-vcf phased_"$chr".vcf -T 6

bgzip phased_"$chr".vcf
bcftools phased_"$chr".vcf.gz

rm "$chr".vcf.gz
rm phased_"$chr".haps
rm phased_"$chr".samples
rm phased_"$chr".vcf
rm shapeit*

done <../LGlist

### splitting populations
while read chr; do
  echo "$chr"

vcftools --gzvcf ./phased_"$chr".vcf.gz 
         --keep $PATH/Norway 
         --recode 
         --recode-INFO-all 
         --out "$chr"_norway
vcftools --gzvcf ./phased_"$chr".vcf.gz 
         --keep /home/fotis/thesis/variants/wg/plink/Sweden 
         --recode 
         --recode-INFO-all 
         --out "$chr"_sweden

bgzip -c "$chr"_norway.recode.vcf --threads 4 > "$chr"_norway.vcf.gz
rm "$chr"_norway.recode.vcf
bgzip -c "$chr"_sweden.recode.vcf --threads 4 > "$chr"_sweden.vcf.gz
rm "$chr"_sweden.recode.vcf
tabix -p vcf "$chr"_norway.vcf.gz
tabix -p vcf "$chr"_sweden.vcf.gz

rm ./phased_"$chr".vcf.gz

done <../LGlist
```
```{R}
### XP-EHH
library(vcfR)
library(rehh)

chr_list<-Sys.glob("*w*.vcf.gz")
nor<-chr_list[grep("norway",chr_list)]
swe<-chr_list[grep("sweden",chr_list)]
chr<-paste0(sapply(strsplit(nor,"_"),"[",1),"_",sapply(strsplit(nor,"_"),"[",2))

nor_hh<-data2haplohh(hap_file=nor,polarize_vcf=F,chr.name=chr,vcf_reader="vcfR")
swe_hh<-data2haplohh(hap_file=swe,polarize_vcf=F,chr.name=chr,vcf_reader="vcfR")
nor_scan <- scan_hh(nor_hh, polarized=F,threads=4)
swe_scan <- scan_hh(swe_hh, polarized=F,threads=4)

norswe<-ies2xpehh(nor_scan, swe_scan, popname1="Norway", popname2="Sweden",include_freq=F)

sw<-calc_candidate_regions(norswe, threshold=0, window_size=50000, overlap=25000,pval=T,join_neighbors=F)
write.table(sw,file=paste0("windows_",chr,".txt"),quote=F,row.names=F,sep="\t")
```
#### De-correlated composite of multiple signals
```{R}
library(MINOTAUR)
library(dplyr)

fst<-read.table("wg_fst_sliding5025.windowed.weir.fst",header=T)
fst$POS<-as.character(fst$BIN_END-25000)

chrs<-Sys.glob("windows_*.1.txt")

chr<-paste0("NC_",sapply(strsplit(sapply(strsplit(chrs,".1.t"),"[",1),"_",3),"[",3),".1")
fst<-fst[grep(paste0(chr),fst$CHROM),]
xpehh<-read.table(chrs,header=T)
xpehh$POS<-as.character(xpehh$END-25000)
all<-inner_join(xpehh,fst[,4:7],by="POS")
all$POS<-as.numeric(all$POS)
all$P_EHH<-10^(-all$MEAN_MRK)
all$V1<-stat_to_pvalue(all, column.nums=12,subset=1:nrow(all), right.tailed = TRUE)
all$DCMS<-DCMS(all, column.nums=c(5,13),subset=1:nrow(all),S=NULL,all,column.nums.p=c(14,15))
all$P_FST<-all$V1$V1

write.table(all[-15],file=paste0("DCMS_",chr,".txt"),quote=F,row.names=F,sep="\t") ### merged the files afterwards
```
```{R}
### subset the top 0.5%
top_wins<-dcms[which(dcms$DCMS>quantile(dcms$DCMS,0.995)),]
top_wins$POS<-as.character(top_wins$POS)
write.table(top_wins[,c(1,9,9)], file = "annot_win_dcms.txt", quote = F, sep = "\t", row.names = F, col.names = F)
```

## Annotation and enrichment analysis
```{bash}
conda activate annotation ### annotation.yml in supplementary material

### extend by 10kb in both directions
bedtools slop -i ./annot_win_dcms.txt -g ../chr_size -b 35000 > dcms_annot_wins

### intersect with GFF3 of the reference
bedtools intersect -a ./dcms_annot_wins -b $PATH/GCF_002910315.2_ASM291031v2_genomic.gff > inter_dcms

### get the corresponding fasta sequences
bedtools getfasta -fi $PATH/GCF_002910315.2_ASM291031v2_genomic.fna -bed ./dcms_annot_wins -fo dcms_query

### DIAMOND blastx against the zebrafish protein database
diamond blastx -d ../zebrafish.dmnd -q dcms_query -e 10e-5 -p 10 -o dcms_hits
awk {'print $2' dcms_hits} > hits

### enter the hit list as a filter (protein stable id with version) in ensemble biomart and export the gene stable IDs (zebrafish)
### submit the list to DAVID v6.8 to obtain tables of enriched KEGG pathways and UniProt biological-process KW
```

## Mitochondrial genome
#### Assembly of mt-genomes
```{bash}
conda activate assemblers ### assemblers.yml in supplementary material

for file in $DIR/*.fastq.gz;
do	
	echo $file;
	pref=$(echo $file | cut -d "/" -f 6 | cut -d "_" -f 1);
	echo $pref;

get_organelle_from_reads.py -1 $DIR/"$pref"_out1.fastq.gz -2 $DIR/"$pref"_out2.fastq.gz -R 10 -k 21,45,65,85,105 -o mt_"$pref" -t 24 -F animal_mt -s ./salpinus_ref_mt.fasta

done

### manually adjust to obtain identical starting point and oriantation (if needed)

### name the headers and merge the fasta sequences
for i in mt*; do
	
	echo $i
	name=$(echo $i | cut -d "-" -f 3,4,5) 
	cd $i
	( echo ">"$name; tail -n +2 *.fasta ) > $name.fa
	cd ../
done	

cat mt*/*.fa > salpinus_mt.fasta
```
#### Mt-haplotype network
```{R}
library(pegas)

mt<-read.dna("salpinus_mt.fasta",format = "fasta")
mt<-muscle(mt)

hap<-haplotype(mt)

haplo<-sort(hap, what = "labels")
net<-haploNet(haplo)

counth <- function(hap = h, dna = x){
  with(
    stack(setNames(attr(hap, "index"), rownames(hap))),
    table(hap = ind, pop = attr(dna, "dimnames")[[1]][values])
  )
}
write.table(counth (haplo, mt),file=".txt", sep="\t", quote=FALSE)

info<-as.data.frame(counth(haplo, mt))
info$loc<-rep("Sweden",length(info$pop))
info$loc[grep("N-", info$pop)]<-"Norway"
info<-info[which(info$Freq==1),]

plot(net, size=attr(net, "freq"), scale.ratio=0.2, pie=table(info$hap,info$loc), show.mutation=3)
legend("bottomleft", colnames(table(info$hap,info$loc)), col=rainbow(ncol(table(info$hap,info$loc))), pch=19, ncol=2)
```
