# Supplementary material for: Whole‐genome re‐sequencing provides key genomic insights in farmed Arctic charr (Salvelinus alpinus) populations of anadromous and landlocked origin from Scandinavia
Source: Evol Appl. 2023 Feb 27;16(4):797–813. doi: 10.1111/eva.13537 (PMC10130564; doi:10.1111/eva.13537)
Supplement: Supplementary file 1 — Data S1: [file EVA-16-797-s001.zip › EVA_13537_assemblers.yml]

name: assemblers
channels:
  - conda-forge
  - bioconda
  - defaults
dependencies:
  - _libgcc_mutex=0.1=conda_forge
  - _openmp_mutex=4.5=1_gnu
  - blast=2.12.0=pl5262h3289130_0
  - bowtie2=2.4.4=py38h72fc82f_0
  - brotlipy=0.7.0=py38h497a2fe_1001
  - bzip2=1.0.8=h7f98852_4
  - c-ares=1.17.2=h7f98852_0
  - ca-certificates=2021.10.8=ha878542_0
  - certifi=2021.10.8=py38h578d9bd_0
  - cffi=1.14.6=py38h3931269_1
  - chardet=4.0.0=py38h578d9bd_1
  - charset-normalizer=2.0.0=pyhd8ed1ab_0
  - cryptography=35.0.0=py38ha5dfef3_0
  - curl=7.79.1=h2574ce0_1
  - entrez-direct=15.6=he881be0_1
  - getorganelle=1.7.5.0=pyh5e36f6f_1
  - gmp=6.2.1=h58526e2_0
  - gmpy2=2.1.0b5=py38h8384b0a_0
  - idna=3.1=pyhd3deb0d_0
  - krb5=1.19.2=hcc1bbae_2
  - ld_impl_linux-64=2.36.1=hea4e1c9_2
  - libblas=3.9.0=12_linux64_openblas
  - libcblas=3.9.0=12_linux64_openblas
  - libcurl=7.79.1=h2574ce0_1
  - libedit=3.1.20191231=he28a2e2_2
  - libev=4.33=h516909a_1
  - libffi=3.4.2=h9c3ff4c_4
  - libgcc-ng=11.2.0=h1d223b6_11
  - libgfortran-ng=11.2.0=h69a702a_11
  - libgfortran5=11.2.0=h5c6108e_11
  - libgomp=11.2.0=h1d223b6_11
  - liblapack=3.9.0=12_linux64_openblas
  - libnghttp2=1.43.0=h812cca2_1
  - libnsl=2.0.0=h7f98852_0
  - libopenblas=0.3.18=pthreads_h8fe5266_0
  - libssh2=1.10.0=ha56f1ee_2
  - libstdcxx-ng=11.2.0=he4da1e4_11
  - libzlib=1.2.11=h36c2ea0_1013
  - lz4-c=1.9.3=h9c3ff4c_1
  - mpc=1.2.1=h9f54685_0
  - mpfr=4.1.0=h9202a9a_1
  - mpmath=1.2.1=pyhd8ed1ab_0
  - ncurses=6.2=h58526e2_4
  - numpy=1.21.2=py38he2449b9_0
  - openssl=1.1.1l=h7f98852_0
  - pcre=8.45=h9c3ff4c_0
  - perl=5.26.2=h36c2ea0_1008
  - perl-archive-tar=2.32=pl526_0
  - perl-carp=1.38=pl526_3
  - perl-common-sense=3.74=pl526_2
  - perl-compress-raw-bzip2=2.087=pl526he1b5a44_0
  - perl-compress-raw-zlib=2.087=pl526hc9558a2_0
  - perl-exporter=5.72=pl526_1
  - perl-exporter-tiny=1.002001=pl526_0
  - perl-extutils-makemaker=7.36=pl526_1
  - perl-io-compress=2.087=pl526he1b5a44_0
  - perl-io-zlib=1.10=pl526_2
  - perl-json=4.02=pl526_0
  - perl-json-xs=2.34=pl526h6bb024c_3
  - perl-list-moreutils=0.428=pl526_1
  - perl-list-moreutils-xs=0.428=pl526_0
  - perl-pathtools=3.75=pl526h14c3975_1
  - perl-scalar-list-utils=1.52=pl526h516909a_0
  - perl-types-serialiser=1.0=pl526_2
  - perl-xsloader=0.24=pl526_0
  - pigz=2.6=h27826a3_0
  - pip=21.3=pyhd8ed1ab_0
  - pycparser=2.20=pyh9f0ad1d_2
  - pyopenssl=21.0.0=pyhd8ed1ab_0
  - pysocks=1.7.1=py38h578d9bd_3
  - python=3.8.12=hb7a2778_2_cpython
  - python_abi=3.8=2_cp38
  - readline=8.1=h46c0cb4_0
  - requests=2.26.0=pyhd8ed1ab_0
  - scipy=1.7.1=py38h56a6a73_0
  - setuptools=58.2.0=py38h578d9bd_0
  - six=1.16.0=pyh6c4a22f_0
  - spades=3.13.0=0
  - sqlite=3.36.0=h9cd32fc_2
  - sympy=1.9=py38h578d9bd_0
  - tbb=2020.2=h4bd325d_4
  - tk=8.6.11=h27826a3_1
  - urllib3=1.26.7=pyhd8ed1ab_0
  - wheel=0.37.0=pyhd8ed1ab_1
  - xz=5.2.5=h516909a_1
  - zlib=1.2.11=h36c2ea0_1013
  - zstd=1.4.9=ha95c52a_0
prefix: /home/fotis/miniconda3/envs/assemblers
