# Supplementary material for: Whole‐genome re‐sequencing provides key genomic insights in farmed Arctic charr (Salvelinus alpinus) populations of anadromous and landlocked origin from Scandinavia
Source: Evol Appl. 2023 Feb 27;16(4):797–813. doi: 10.1111/eva.13537 (PMC10130564; doi:10.1111/eva.13537)
Supplement: Supplementary file 1 — Data S1: [file EVA-16-797-s001.zip › EVA_13537_biotools.yml]

name: biotools
channels:
  - conda-forge
  - bioconda
  - defaults
dependencies:
  - _libgcc_mutex=0.1=conda_forge
  - _openmp_mutex=4.5=1_gnu
  - _r-mutex=1.0.1=anacondar_1
  - admixture=1.3.0=0
  - alsa-lib=1.2.3=h516909a_0
  - bamaddrg=9baba65f88228e55639689a3cea38dd150e6284f=ha89c123_1
  - cairo=1.16.0=h6cf1ce9_1008
  - font-ttf-dejavu-sans-mono=2.37=hab24e00_0
  - font-ttf-inconsolata=3.000=h77eed37_0
  - font-ttf-source-code-pro=2.038=h77eed37_0
  - font-ttf-ubuntu=0.83=hab24e00_0
  - fontconfig=2.13.1=hba837de_1005
  - fonts-conda-ecosystem=1=0
  - fonts-conda-forge=1=0
  - freetype=2.10.4=h0708190_1
  - fribidi=1.0.10=h36c2ea0_0
  - gettext=0.19.8.1=h73d1719_1008
  - giflib=5.2.1=h36c2ea0_2
  - graphite2=1.3.13=h58526e2_1001
  - harfbuzz=2.9.1=h83ec7ef_0
  - icu=68.1=h58526e2_0
  - jbig=2.1=h7f98852_2003
  - jpeg=9d=h36c2ea0_0
  - lcms2=2.12=hddcbb42_0
  - lerc=2.2.1=h9c3ff4c_0
  - libdeflate=1.7=h7f98852_5
  - libffi=3.4.2=h9c3ff4c_4
  - libgcc=7.2.0=h69d50b8_2
  - libgcc-ng=11.1.0=hc902ee8_8
  - libglib=2.68.4=h174f98d_1
  - libgomp=11.1.0=hc902ee8_8
  - libiconv=1.16=h516909a_0
  - libpng=1.6.37=h21135ba_2
  - libstdcxx-ng=11.1.0=h56837e0_8
  - libtiff=4.3.0=hf544144_1
  - libuuid=2.32.1=h7f98852_1000
  - libwebp-base=1.2.1=h7f98852_0
  - libxcb=1.13=h7f98852_1003
  - libxml2=2.9.12=h72842e0_0
  - lz4-c=1.9.3=h9c3ff4c_1
  - mira=4.0.2=3
  - mitobim=1.9.1=hdfd78af_1
  - ncurses=6.2=h58526e2_4
  - openjdk=11.0.9.1=h5cc2fde_1
  - pango=1.48.10=hb8ff022_1
  - parallel=20210822=ha770c72_0
  - pcre=8.45=h9c3ff4c_0
  - perl=5.32.1=1_h7f98852_perl5
  - picard=2.26.2=hdfd78af_0
  - pixman=0.40.0=h36c2ea0_0
  - plink=1.90b6.21=h779adbc_1
  - pthread-stubs=0.4=h36c2ea0_1001
  - python=1.6=0
  - r-base=3.2.2=0
  - readline=8.1=h46c0cb4_0
  - tk=8.6.11=h27826a3_1
  - vcftools=0.1.16=h9a82719_5
  - vt=2015.11.10=he941832_3
  - xorg-fixesproto=5.0=h7f98852_1002
  - xorg-inputproto=2.3.2=h7f98852_1002
  - xorg-kbproto=1.0.7=h7f98852_1002
  - xorg-libice=1.0.10=h7f98852_0
  - xorg-libsm=1.2.3=hd9c2040_1000
  - xorg-libx11=1.7.2=h7f98852_0
  - xorg-libxau=1.0.9=h7f98852_0
  - xorg-libxdmcp=1.1.3=h7f98852_0
  - xorg-libxext=1.3.4=h7f98852_1
  - xorg-libxfixes=5.0.3=h7f98852_1004
  - xorg-libxi=1.7.10=h7f98852_0
  - xorg-libxrender=0.9.10=h7f98852_1003
  - xorg-libxtst=1.2.3=h7f98852_1002
  - xorg-recordproto=1.14.2=h7f98852_1002
  - xorg-renderproto=0.11.1=h7f98852_1002
  - xorg-xextproto=7.3.0=h7f98852_1002
  - xorg-xproto=7.0.31=h7f98852_1007
  - xz=5.2.5=h516909a_1
  - zlib=1.2.11=h516909a_1010
  - zstd=1.5.0=ha95c52a_0
prefix: /home/fotis/miniconda3/envs/biotools
