# Supplementary material for: Whole‐genome re‐sequencing provides key genomic insights in farmed Arctic charr (Salvelinus alpinus) populations of anadromous and landlocked origin from Scandinavia
Source: Evol Appl. 2023 Feb 27;16(4):797–813. doi: 10.1111/eva.13537 (PMC10130564; doi:10.1111/eva.13537)
Supplement: Supplementary file 1 — Data S1: [file EVA-16-797-s001.zip › EVA_13537_filters.yml]

name: filters
channels:
  - conda-forge
  - bioconda
  - defaults
dependencies:
  - _libgcc_mutex=0.1=conda_forge
  - _openmp_mutex=4.5=1_gnu
  - fastp=0.22.0=h2e03b76_0
  - fastqc=0.11.9=hdfd78af_1
  - font-ttf-dejavu-sans-mono=2.37=hab24e00_0
  - fontconfig=2.13.1=hba837de_1005
  - freetype=2.10.4=h0708190_1
  - icu=68.2=h9c3ff4c_0
  - libgcc-ng=11.1.0=hc902ee8_8
  - libgomp=11.1.0=hc902ee8_8
  - libiconv=1.16=h516909a_0
  - libpng=1.6.37=h21135ba_2
  - libstdcxx-ng=11.1.0=h56837e0_8
  - libuuid=2.32.1=h7f98852_1000
  - libxml2=2.9.12=h72842e0_0
  - openjdk=10.0.2=h14c3975_1015
  - perl=5.32.1=1_h7f98852_perl5
  - xz=5.2.5=h516909a_1
  - zlib=1.2.11=h516909a_1010
prefix: /home/fotis/miniconda3/envs/filters
