# Supplementary material for: Whole‐genome re‐sequencing provides key genomic insights in farmed Arctic charr (Salvelinus alpinus) populations of anadromous and landlocked origin from Scandinavia
Source: Evol Appl. 2023 Feb 27;16(4):797–813. doi: 10.1111/eva.13537 (PMC10130564; doi:10.1111/eva.13537)
Supplement: Supplementary file 1 — Data S1: [file EVA-16-797-s001.zip › EVA_13537_genotypers.yml]

name: genotypers
channels:
  - rmg
  - conda-forge
  - bioconda
  - defaults
dependencies:
  - _libgcc_mutex=0.1=conda_forge
  - _openmp_mutex=4.5=1_gnu
  - bc=1.07.1=h516909a_0
  - beagle=5.2_21Apr21.304=hdfd78af_0
  - binutils_impl_linux-64=2.36.1=h193b22a_2
  - bzip2=1.0.8=h7f98852_4
  - c-ares=1.17.2=h7f98852_0
  - ca-certificates=2021.10.8=ha878542_0
  - cni=0.8.0=hc0beb16_0
  - cni-plugins=0.9.1=ha8f183a_0
  - curl=7.78.0=hea6ffbf_0
  - freebayes=1.3.5=py39hba5d119_3
  - gcc=11.2.0=h702ea55_1
  - gcc_impl_linux-64=11.2.0=h82a94d6_11
  - glibc=2.19=0
  - htslib=1.12=h9093b5e_1
  - icu=68.2=h9c3ff4c_0
  - jq=1.6=h36c2ea0_1000
  - kernel-headers_linux-64=2.6.32=he073ed8_15
  - krb5=1.19.2=hcc1bbae_0
  - ld_impl_linux-64=2.36.1=hea4e1c9_2
  - libarchive=3.5.2=hccf745f_1
  - libcurl=7.78.0=h2574ce0_0
  - libdeflate=1.7=h7f98852_5
  - libedit=3.1.20191231=he28a2e2_2
  - libev=4.33=h516909a_1
  - libffi=3.3=h58526e2_2
  - libgcc=7.2.0=h69d50b8_2
  - libgcc-devel_linux-64=11.2.0=h0952999_11
  - libgcc-ng=11.2.0=h1d223b6_11
  - libgomp=11.2.0=h1d223b6_11
  - libiconv=1.16=h516909a_0
  - libnghttp2=1.43.0=h812cca2_0
  - libsanitizer=11.2.0=he4da1e4_11
  - libseccomp=2.4.4=h7f98852_1
  - libssh2=1.10.0=ha56f1ee_0
  - libstdcxx-ng=11.2.0=he4da1e4_11
  - libuuid=2.32.1=h7f98852_1000
  - libxml2=2.9.12=h72842e0_0
  - llvm-meta=7.0.0=0
  - lz4-c=1.9.3=h9c3ff4c_1
  - lzo=2.10=h516909a_1000
  - ncurses=6.2=h58526e2_4
  - oniguruma=6.9.7.1=h7f98852_0
  - openjdk=10.0.2=h14c3975_1015
  - openmp=7.0.0=h2d50403_0
  - openssl=1.1.1l=h7f98852_0
  - parallel=20210822=ha770c72_0
  - perl=5.32.1=0_h7f98852_perl5
  - perl-bioperl-core=1.7.8=pl5321h9ee0642_0
  - perl-carp=1.50=pl5321hd8ed1ab_0
  - perl-constant=1.33=pl5321hd8ed1ab_0
  - perl-exporter=5.74=pl5321hd8ed1ab_0
  - perl-extutils-makemaker=7.64=pl5321hd8ed1ab_0
  - perl-file-path=2.18=pl5321hd8ed1ab_0
  - perl-file-spec=3.48_01=pl5321hdfd78af_2
  - perl-file-temp=0.2304=pl5321hd8ed1ab_0
  - perl-parent=0.238=pl5321hd8ed1ab_0
  - perl-posix=1.38_03=pl5321hdfd78af_2
  - pip=21.2.4=pyhd8ed1ab_0
  - python=3.9.7=h49503c6_0_cpython
  - python_abi=3.9=2_cp39
  - readline=8.1=h46c0cb4_0
  - samtools=1.7=1
  - setuptools=58.0.4=py39hf3d152e_0
  - singularity=3.8.4=h9c2343c_1
  - sqlite=3.36.0=h9cd32fc_1
  - squashfs-tools=4.4=h6b73730_2
  - stacks=2.55=h9a82719_1
  - sysroot_linux-64=2.12=he073ed8_15
  - tabixpp=1.1.0=he28291e_6
  - tk=8.6.11=h27826a3_1
  - tzdata=2021a=he74cb21_1
  - vcflib=1.0.2=h3198e80_5
  - velvet=1.2.10=h5bf99c6_4
  - vt=2015.11.10=he941832_3
  - wheel=0.37.0=pyhd8ed1ab_1
  - xz=5.2.5=h516909a_1
  - zlib=1.2.11=h516909a_1010
  - zstd=1.5.0=ha95c52a_0
prefix: /home/fotis/miniconda3/envs/genotypers
