# Supplementary material for: Whole‐genome re‐sequencing provides key genomic insights in farmed Arctic charr (Salvelinus alpinus) populations of anadromous and landlocked origin from Scandinavia
Source: Evol Appl. 2023 Feb 27;16(4):797–813. doi: 10.1111/eva.13537 (PMC10130564; doi:10.1111/eva.13537)
Supplement: Supplementary file 1 — Data S1: [file EVA-16-797-s001.zip › EVA_13537_Table_S1.txt]

#Sweden
GenAgo	Ne	dist	r2	r2SD	items
13	137	3747618	0.046465	0.0606231	52658162
15	157	3272420	0.0464526	0.0606024	49097377
17	180	2844151	0.0464927	0.0606771	45114885
20	208	2459383	0.04649	0.0606636	41300922
23	242	2116281	0.0464965	0.0606719	37435248
27	283	1810911	0.0465	0.0606682	33993282
32	332	1540980	0.0465418	0.0607145	30693297
38	393	1303015	0.0465314	0.0607184	27543156
45	468	1095233	0.0465446	0.0607407	24543581
54	560	913869	0.0465474	0.0607307	21614665
65	675	757842	0.04657	0.0607916	18898488
80	821	623505	0.0465571	0.0607495	16288038
98	1005	509426	0.0465515	0.0607515	13971622
120	1236	413422	0.0466324	0.0608463	11928594
150	1533	333170	0.0466752	0.0608989	9914694
187	1912	266970	0.0466924	0.0609206	8177398
234	2394	213363	0.0466522	0.060869	6639531
293	2997	170124	0.0467384	0.0609538	5335534
366	3742	136258	0.0467415	0.0609864	4182583
454	4624	110077	0.046821	0.0611207	3214940
553	5613	90362	0.0469738	0.0612064	2410742
658	6691	75955	0.0468881	0.0611818	1751597
759	7707	65834	0.0469562	0.0612797	1223917
847	8597	59018	0.0469576	0.0611615	798412
914	9276	54682	0.0469745	0.0612446	483251
958	9733	52147	0.0469451	0.0613338	265738
983	10023	50821	0.0467847	0.061222	127129
995	10055	50237	0.0471573	0.0612903	46857
999	10227	50041	0.0465738	0.0617341	10886
999	9543	50002	0.0497836	0.0638896	604
