# Supplementary material for: Whole‐genome re‐sequencing provides key genomic insights in farmed Arctic charr (Salvelinus alpinus) populations of anadromous and landlocked origin from Scandinavia
Source: Evol Appl. 2023 Feb 27;16(4):797–813. doi: 10.1111/eva.13537 (PMC10130564; doi:10.1111/eva.13537)
Supplement: Supplementary file 1 — Data S1: [file EVA-16-797-s001.zip › EVA_13537_Table_S2.txt]

#Norway
GenAgo	Ne	dist	r2	r2SD	items
13	119	3747611	0.0530751	0.0677919	52942011
15	136	3271823	0.0531623	0.067879	49590453
17	156	2844295	0.0532015	0.0679252	45862528
20	181	2459110	0.0531436	0.0678598	41943507
23	210	2116150	0.0531763	0.0678939	38121799
27	246	1811370	0.053178	0.067877	34501567
32	289	1540824	0.0532266	0.0679511	31113625
38	341	1303204	0.0532334	0.0679596	27719359
45	406	1095221	0.0532839	0.0680167	24715172
54	485	913971	0.0533673	0.0680878	21689641
65	585	757877	0.0533985	0.0681436	18905448
80	712	623479	0.0533415	0.0680706	16270153
98	870	509521	0.0533595	0.0680955	13880313
120	1072	413367	0.0533979	0.0681404	11791577
150	1329	333188	0.0534486	0.0681881	9821999
187	1657	266970	0.0534962	0.0682664	8121979
234	2070	213311	0.0535879	0.0683293	6590386
293	2594	170148	0.0535998	0.0683523	5277539
366	3240	136254	0.0536005	0.0684	4164772
454	4004	110063	0.0536816	0.0684273	3199503
553	4875	90362	0.0537017	0.0684141	2412336
658	5788	75963	0.053797	0.0685971	1743692
759	6657	65829	0.0539731	0.0687383	1217950
847	7439	59018	0.0538754	0.0687223	794452
914	8034	54686	0.0538404	0.068642	481371
958	8408	52146	0.0539437	0.0686777	266611
983	8595	50821	0.0541363	0.0689048	126096
995	8649	50237	0.0544099	0.0691291	46912
999	8797	50041	0.0537375	0.0691395	10795
999	8969	50002	0.0527991	0.0690208	603
