# Supplementary material for: Whole‐genome re‐sequencing provides key genomic insights in farmed Arctic charr (Salvelinus alpinus) populations of anadromous and landlocked origin from Scandinavia
Source: Evol Appl. 2023 Feb 27;16(4):797–813. doi: 10.1111/eva.13537 (PMC10130564; doi:10.1111/eva.13537)
Supplement: Supplementary file 1 — Data S1: [file EVA-16-797-s001.zip › EVA_13537_Table_S3.txt]

ID	I	II	III	IV	IX	V	VI	VII	VIII	X	XI
S13.f.174	1	0	0	0	0	0	0	0	0	0	0
S13.f.221	1	0	0	0	0	0	0	0	0	0	0
S13.f.234	0	1	0	0	0	0	0	0	0	0	0
S13.f.237	1	0	0	0	0	0	0	0	0	0	0
S13.f.240	1	0	0	0	0	0	0	0	0	0	0
S13.f.242	0	1	0	0	0	0	0	0	0	0	0
S13.m.104	1	0	0	0	0	0	0	0	0	0	0
S13.m.129	0	1	0	0	0	0	0	0	0	0	0
S13.m.137	0	1	0	0	0	0	0	0	0	0	0
S13.m.138	0	0	1	0	0	0	0	0	0	0	0
S13.m.94	0	1	0	0	0	0	0	0	0	0	0
S13.m.96	0	0	1	0	0	0	0	0	0	0	0
S17.f.1396	0	0	1	0	0	0	0	0	0	0	0
S17.f.2243	1	0	0	0	0	0	0	0	0	0	0
S17.f.2674	1	0	0	0	0	0	0	0	0	0	0
S17.f.4038	1	0	0	0	0	0	0	0	0	0	0
S17.f.4040	1	0	0	0	0	0	0	0	0	0	0
S17.f.540	1	0	0	0	0	0	0	0	0	0	0
S17.m.1327	0	0	1	0	0	0	0	0	0	0	0
S17.m.2233	1	0	0	0	0	0	0	0	0	0	0
S17.m.2234	1	0	0	0	0	0	0	0	0	0	0
S17.m.2959	0	1	0	0	0	0	0	0	0	0	0
S17.m.3580	0	0	1	0	0	0	0	0	0	0	0
S17.m.3755	0	1	0	0	0	0	0	0	0	0	0
N.f.13	0	0	0	1	0	0	0	0	0	0	0
N.f.22	0	0	0	0	0	1	0	0	0	0	0
N.f.38	0	0	0	0	0	1	0	0	0	0	0
N.f.41	0	0	0	0	0	0	1	0	0	0	0
N.f.42	0	0	0	0	0	0	1	0	0	0	0
N.f.48	0	0	0	0	0	1	0	0	0	0	0
N.f.53	0	0	0	0	0	0	1	0	0	0	0
N.f.56	0	0	0	0	0	1	0	0	0	0	0
N.f.58	0	0	0	0	0	0	0	1	0	0	0
N.f.67	0	0	0	0	0	0	0	1	0	0	0
N.f.75	0	0	0	0	0	0	0	1	0	0	0
N.f.79	0	0	0	0	0	0	1	0	0	0	0
N.m.101	0	0	0	0	0	0	0	1	0	0	0
N.m.105	0	0	0	0	0	0	0	0	1	0	0
N.m.118	0	0	0	0	0	1	0	0	0	0	0
N.m.120	0	0	0	0	1	0	0	0	0	0	0
N.m.125	0	0	0	0	0	1	0	0	0	0	0
N.m.126	0	0	0	0	0	1	0	0	0	0	0
N.m.22	0	0	0	0	0	1	0	0	0	0	0
N.m.31	0	0	0	0	0	1	0	0	0	0	0
N.m.45	0	0	0	0	0	0	1	0	0	0	0
N.m.54	0	0	0	0	0	0	0	1	0	0	0
N.m.59	0	0	0	0	0	0	0	0	0	1	0
N.m.66	0	0	0	0	0	0	0	0	0	0	1
