# Supplementary material for: Whole‐genome re‐sequencing provides key genomic insights in farmed Arctic charr (Salvelinus alpinus) populations of anadromous and landlocked origin from Scandinavia
Source: Evol Appl. 2023 Feb 27;16(4):797–813. doi: 10.1111/eva.13537 (PMC10130564; doi:10.1111/eva.13537)
Supplement: Supplementary file 1 — Data S1: [file EVA-16-797-s001.zip › EVA_13537_Table_S4.txt]

CHR	START	END	N_VARIANTS	DCMS
NC_036838.1	19175000	19225000	133	6.64747636374547
NC_036838.1	19200000	19250000	151	4.88194877127122
NC_036838.1	19600000	19650000	54	4.93035110949627
NC_036838.1	20475000	20525000	249	4.83286043373887
NC_036838.1	21600000	21650000	369	5.79387542898512
NC_036838.1	21625000	21675000	375	5.78300573346541
NC_036838.1	21650000	21700000	217	6.20542212020775
NC_036838.1	23300000	23350000	269	5.08842531869503
NC_036838.1	25325000	25375000	280	5.27758352815083
NC_036838.1	25350000	25400000	171	5.17061243971665
NC_036838.1	29850000	29900000	270	5.12232351708669
NC_036839.1	575000	625000	92	5.8704765044592
NC_036839.1	6e+05	650000	81	6.86611527825425
NC_036839.1	625000	675000	72	5.71213203265643
NC_036839.1	650000	7e+05	80	5.16649462204465
NC_036839.1	925000	975000	82	4.73998675536314
NC_036839.1	5775000	5825000	166	5.76375399838681
NC_036839.1	5800000	5850000	136	6.32644615590189
NC_036839.1	7700000	7750000	220	5.00056327480567
NC_036839.1	7725000	7775000	231	4.75545909694869
NC_036839.1	13925000	13975000	286	6.19625894594051
NC_036839.1	13950000	1.4e+07	221	7.16309199461122
NC_036839.1	33975000	34025000	102	5.64113353044362
NC_036839.1	3.4e+07	34050000	102	4.76819155319035
NC_036839.1	36900000	36950000	274	5.29792322675026
NC_036840.1	725000	775000	237	4.67285684162034
NC_036840.1	15950000	1.6e+07	161	5.21996515239718
NC_036840.1	22575000	22625000	85	5.11308378985133
NC_036840.1	27225000	27275000	92	4.94527979350158
NC_036840.1	27250000	27300000	114	4.98035011517321
NC_036840.1	33650000	33700000	124	5.61852416792676
NC_036841.1	8475000	8525000	140	5.18832410124083
NC_036841.1	8500000	8550000	205	4.98917473812875
NC_036841.1	11850000	11900000	126	5.15597701228582
NC_036841.1	12525000	12575000	75	4.74187821702521
NC_036841.1	21325000	21375000	51	5.13492298623606
NC_036841.1	2.2e+07	22050000	247	5.41473021376998
NC_036841.1	22025000	22075000	211	4.82439320547398
NC_036842.1	5900000	5950000	264	5.62204705472293
NC_036842.1	5925000	5975000	289	5.0948250944429
NC_036842.1	8950000	9e+06	170	4.68657813346751
NC_036842.1	35175000	35225000	108	4.85276354568667
NC_036842.1	35200000	35250000	123	5.19760609295175
NC_036842.1	40775000	40825000	166	5.58551057825965
NC_036842.1	40850000	40900000	123	7.08614601824262
NC_036842.1	41225000	41275000	64	4.72398312159458
NC_036842.1	53250000	53300000	224	4.91790872401681
NC_036842.1	53325000	53375000	111	5.10747041759873
NC_036842.1	59950000	6e+07	146	4.90379610076398
NC_036842.1	59975000	60025000	191	4.79804905812391
NC_036842.1	62525000	62575000	187	5.98479333826668
NC_036842.1	62550000	62600000	197	5.28747508841797
NC_036843.1	6775000	6825000	279	5.44662106938004
NC_036843.1	6800000	6850000	326	6.60599996306998
NC_036843.1	6825000	6875000	204	4.73137116187467
NC_036843.1	6925000	6975000	207	5.16066214168009
NC_036843.1	6950000	7e+06	161	6.25183467234555
NC_036843.1	17400000	17450000	199	5.89718214058133
NC_036843.1	17425000	17475000	238	5.08674521203818
NC_036844.1	5575000	5625000	205	5.40837204548155
NC_036844.1	17400000	17450000	103	5.97114660953529
NC_036844.1	17425000	17475000	80	5.2452647517979
NC_036844.1	24475000	24525000	120	5.23888508753174
NC_036844.1	24500000	24550000	154	4.84861342721113
NC_036844.1	24575000	24625000	59	4.75985335115974
NC_036844.1	2.5e+07	25050000	184	5.77702885349456
NC_036844.1	25025000	25075000	228	7.48998250819583
NC_036844.1	25050000	25100000	261	5.15086561179043
NC_036844.1	27075000	27125000	81	4.73015738365928
NC_036845.1	15600000	15650000	87	5.09145316723062
NC_036845.1	25850000	25900000	94	5.24550472001871
NC_036845.1	25875000	25925000	109	4.72851862145333
NC_036845.1	28750000	28800000	201	4.68552700947895
NC_036845.1	2.9e+07	29050000	258	5.47157550298159
NC_036845.1	29025000	29075000	168	5.10724925602996
NC_036845.1	29050000	29100000	166	4.88565050062511
NC_036846.1	1125000	1175000	217	4.69300999999573
NC_036846.1	3700000	3750000	186	5.88960967723772
NC_036846.1	3725000	3775000	145	5.29137688925441
NC_036846.1	7600000	7650000	106	5.7189261133899
NC_036846.1	7625000	7675000	113	4.99012405219246
NC_036847.1	2925000	2975000	125	4.79210917665409
NC_036847.1	3625000	3675000	560	5.6791857789867
NC_036847.1	3650000	3700000	394	5.37663634609736
NC_036847.1	5450000	5500000	176	4.9063927832289
NC_036847.1	5475000	5525000	218	5.09921145385785
NC_036847.1	30775000	30825000	362	7.04225730965285
NC_036847.1	30800000	30850000	474	7.23879943198593
NC_036847.1	30825000	30875000	437	7.0904903152189
NC_036847.1	30850000	30900000	248	5.70739228025724
NC_036848.1	2650000	2700000	121	5.09339993051995
NC_036848.1	3175000	3225000	307	5.17341427767705
NC_036848.1	3200000	3250000	206	4.82253870720663
NC_036848.1	3275000	3325000	256	5.33412783612306
NC_036848.1	3300000	3350000	312	5.87104414171499
NC_036848.1	3325000	3375000	231	5.50166999114872
NC_036848.1	17025000	17075000	163	6.09262840373465
NC_036848.1	17050000	17100000	157	6.1373398623986
NC_036848.1	17250000	17300000	125	5.62263036249948
NC_036848.1	17275000	17325000	228	4.72745633195079
NC_036848.1	24800000	24850000	295	7.3085543708665
NC_036848.1	24825000	24875000	447	6.78924940400805
NC_036848.1	47125000	47175000	222	4.71253687989059
NC_036849.1	2775000	2825000	36	5.35304117550683
NC_036849.1	2800000	2850000	42	5.47330736506045
NC_036849.1	2875000	2925000	40	5.00502486643494
NC_036849.1	9775000	9825000	182	4.76951055279166
NC_036849.1	9925000	9975000	101	4.87221839589503
NC_036849.1	25075000	25125000	191	6.00351408985747
NC_036849.1	25100000	25150000	171	4.95050171272447
NC_036850.1	4425000	4475000	321	4.83519725168766
NC_036850.1	5700000	5750000	183	4.7465305193004
NC_036851.1	1300000	1350000	78	7.7789235451662
NC_036851.1	3625000	3675000	107	5.02812279590271
NC_036851.1	3650000	3700000	153	4.86774227740931
NC_036851.1	4050000	4100000	299	5.19254847079293
NC_036851.1	6700000	6750000	274	5.43198186418881
NC_036851.1	8975000	9025000	329	4.88419759902393
NC_036851.1	16525000	16575000	202	4.92004200733311
NC_036851.1	21450000	21500000	119	4.96267345556474
NC_036851.1	21475000	21525000	129	5.55755092737255
NC_036852.1	11525000	11575000	80	4.7618968651291
NC_036853.1	150000	2e+05	91	5.02088709503354
NC_036853.1	175000	225000	125	5.1026566180561
NC_036853.1	2675000	2725000	340	5.24980237547153
NC_036853.1	2700000	2750000	219	5.28873767664323
NC_036853.1	2725000	2775000	161	4.93268528280135
NC_036853.1	9600000	9650000	234	5.61582337624201
NC_036853.1	9625000	9675000	251	4.99439951996241
NC_036853.1	18350000	18400000	219	5.53332175649193
NC_036853.1	27750000	27800000	289	4.71119968147422
NC_036853.1	46075000	46125000	281	6.3041620978165
NC_036854.1	1.4e+07	14050000	66	5.25077110568508
NC_036854.1	17150000	17200000	92	4.79533051500913
NC_036854.1	17225000	17275000	259	6.26327371219292
NC_036854.1	17250000	17300000	170	5.01724592889347
NC_036854.1	39275000	39325000	182	5.6323917763448
NC_036854.1	43450000	43500000	67	5.88849492318955
NC_036854.1	43475000	43525000	75	6.58917374794528
NC_036854.1	53600000	53650000	225	5.59365755434189
NC_036855.1	6900000	6950000	288	4.75748088287607
NC_036855.1	6925000	6975000	201	5.69307966498735
NC_036855.1	6950000	7e+06	131	5.23307310865252
NC_036855.1	9625000	9675000	178	6.02726442234319
NC_036855.1	9650000	9700000	196	5.5134602754795
NC_036855.1	9725000	9775000	120	5.57143908134427
NC_036855.1	9750000	9800000	130	4.93893706268978
NC_036855.1	9800000	9850000	126	6.44453948509134
NC_036855.1	10125000	10175000	146	4.69765603817265
NC_036855.1	25925000	25975000	242	5.98857114095007
NC_036855.1	25950000	2.6e+07	230	4.99306067122747
NC_036855.1	30825000	30875000	486	4.73734081324423
NC_036855.1	30850000	30900000	410	6.90500750262007
NC_036855.1	30875000	30925000	464	6.66280632591962
NC_036855.1	30900000	30950000	484	6.04173937311787
NC_036855.1	30925000	30975000	233	5.96124476512477
NC_036855.1	36625000	36675000	196	4.91689999625754
NC_036855.1	47025000	47075000	197	5.19261227172091
NC_036855.1	47050000	47100000	235	5.72576117750502
NC_036855.1	5.1e+07	51050000	155	5.03915980682635
NC_036855.1	57900000	57950000	112	4.91032156065921
NC_036855.1	58925000	58975000	213	5.32856909640648
NC_036856.1	13925000	13975000	141	4.72386546082284
NC_036856.1	31250000	31300000	202	5.11016876512162
NC_036856.1	35900000	35950000	32	4.65092337690277
NC_036856.1	39650000	39700000	157	6.90358940793088
NC_036856.1	39675000	39725000	291	5.24692737015044
NC_036857.1	40625000	40675000	137	5.38399234477762
NC_036857.1	40650000	40700000	329	6.44317544161731
NC_036857.1	40675000	40725000	538	6.77178645767359
NC_036857.1	40700000	40750000	555	4.80750473010224
NC_036857.1	41425000	41475000	141	5.56079876498882
NC_036858.1	3675000	3725000	174	4.94115993077139
NC_036858.1	5375000	5425000	245	4.94656888117457
NC_036858.1	5400000	5450000	363	6.66059478423098
NC_036858.1	5425000	5475000	243	7.25256579221963
NC_036858.1	6225000	6275000	329	7.682230155272
NC_036858.1	6250000	6300000	351	6.49753191286693
NC_036858.1	12475000	12525000	143	5.3272607277242
NC_036858.1	20675000	20725000	189	8.00927601824214
NC_036858.1	20700000	20750000	248	7.02987453428814
NC_036858.1	27775000	27825000	111	7.17305456822994
NC_036858.1	27800000	27850000	34	5.22618662437353
NC_036858.1	38775000	38825000	93	4.69713735668818
NC_036858.1	39275000	39325000	129	5.33197133267619
NC_036858.1	39300000	39350000	76	6.82531741985974
NC_036858.1	43875000	43925000	253	5.37745603372926
NC_036859.1	1500000	1550000	248	6.01876751103164
NC_036859.1	5700000	5750000	104	5.78289489542725
NC_036859.1	17450000	17500000	213	5.31411885217237
NC_036859.1	20650000	20700000	98	4.94784358014745
NC_036859.1	21700000	21750000	105	6.98085348902092
NC_036859.1	21725000	21775000	144	5.55906356530699
NC_036859.1	26600000	26650000	67	5.24186819005146
NC_036860.1	18075000	18125000	290	4.68244622746501
NC_036860.1	21750000	21800000	86	6.57341604998152
NC_036860.1	21775000	21825000	170	6.66293783592247
NC_036860.1	24925000	24975000	619	4.71795814351762
NC_036860.1	39300000	39350000	107	5.37902159732736
NC_036860.1	44075000	44125000	263	5.36942993268124
NC_036860.1	44100000	44150000	211	5.84003236425594
NC_036860.1	46950000	4.7e+07	210	5.10862598474422
NC_036860.1	46975000	47025000	193	4.79233087242166
NC_036860.1	60250000	60300000	85	5.23280844687928
NC_036860.1	60275000	60325000	80	5.34478738223028
NC_036860.1	69350000	69400000	252	7.62056675310942
NC_036860.1	69375000	69425000	246	6.77504798151835
NC_036861.1	3825000	3875000	244	4.69542583733095
NC_036862.1	4750000	4800000	302	4.71723880780741
NC_036862.1	14200000	14250000	103	4.72172225271264
NC_036862.1	28600000	28650000	36	5.02861453360261
NC_036862.1	31475000	31525000	189	5.07128648814506
NC_036862.1	31500000	31550000	249	5.10018222542555
NC_036862.1	31575000	31625000	203	5.11866977049094
NC_036862.1	31600000	31650000	216	5.61724051629796
NC_036862.1	31725000	31775000	69	5.24097518844225
NC_036862.1	31900000	31950000	86	4.71005397177445
NC_036862.1	32175000	32225000	56	4.82339232341382
NC_036862.1	32200000	32250000	100	4.90689545432601
NC_036862.1	32225000	32275000	113	5.3963608714095
NC_036862.1	32250000	32300000	97	6.2653081069379
NC_036862.1	32275000	32325000	116	4.90410451106012
NC_036863.1	10475000	10525000	98	4.70489986763446
NC_036863.1	10650000	10700000	88	5.54704466894896
NC_036863.1	22400000	22450000	64	5.25433197549661
NC_036863.1	32650000	32700000	226	5.24403434049122
NC_036863.1	34300000	34350000	151	5.13675827294866
NC_036863.1	34325000	34375000	158	5.16565320041967
NC_036863.1	35275000	35325000	218	7.21330963737314
NC_036863.1	35300000	35350000	211	5.14080736353015
NC_036864.1	3150000	3200000	205	5.22439602759276
NC_036864.1	3175000	3225000	253	5.79921483183121
NC_036865.1	2200000	2250000	237	4.83814969437137
NC_036865.1	2800000	2850000	500	4.87913825337502
NC_036865.1	15850000	15900000	185	6.17597469387707
NC_036865.1	16375000	16425000	89	4.66921478547626
NC_036865.1	16400000	16450000	87	4.75666877650861
NC_036866.1	3125000	3175000	269	4.91064727539764
NC_036866.1	3150000	3200000	122	6.97437299321564
NC_036866.1	5350000	5400000	127	5.4344960009762
NC_036866.1	37750000	37800000	346	4.88807348868916
NC_036867.1	3525000	3575000	207	4.69697430110132
NC_036867.1	3575000	3625000	182	4.78273915211166
NC_036867.1	3600000	3650000	256	4.98000142699923
NC_036867.1	3650000	3700000	199	5.15066666729489
NC_036867.1	4800000	4850000	174	6.25200895009872
NC_036867.1	4825000	4875000	252	6.35551538466931
NC_036867.1	4850000	4900000	252	4.90783108745303
NC_036868.1	2325000	2375000	203	4.72875725481075
NC_036868.1	12850000	12900000	47	4.89419874598921
NC_036868.1	18825000	18875000	159	4.79165324106138
NC_036868.1	18850000	18900000	153	5.13816108701787
NC_036868.1	31925000	31975000	160	5.1006940284166
NC_036869.1	5e+05	550000	72	5.77530143665346
NC_036869.1	525000	575000	82	6.23756519414902
NC_036869.1	550000	6e+05	87	4.96015203573075
NC_036869.1	2150000	2200000	178	5.01341061983966
NC_036869.1	2400000	2450000	148	4.9256415450207
NC_036869.1	2425000	2475000	125	4.72479996569934
NC_036869.1	9500000	9550000	174	4.91699739898345
NC_036869.1	10600000	10650000	207	5.5742561380146
NC_036869.1	1.8e+07	18050000	112	6.94822029057541
NC_036869.1	19350000	19400000	205	4.77810310275977
NC_036870.1	450000	5e+05	300	6.49996613125254
NC_036870.1	475000	525000	137	6.24912699944296
NC_036870.1	525000	575000	217	4.90725847974308
NC_036870.1	550000	6e+05	113	5.62397438959081
NC_036870.1	11975000	12025000	228	5.02951183864925
NC_036870.1	1.2e+07	12050000	188	5.37633113283258
NC_036871.1	2700000	2750000	75	5.62600780280737
NC_036871.1	2725000	2775000	97	5.12231600482585
NC_036871.1	9625000	9675000	115	4.74933595317163
NC_036871.1	10025000	10075000	162	5.02535360585492
NC_036871.1	16775000	16825000	161	4.85977929986797
NC_036871.1	16800000	16850000	110	5.15347672483571
NC_036871.1	35025000	35075000	97	4.80045144557756
NC_036871.1	37575000	37625000	178	4.94136575093537
NC_036872.1	1050000	1100000	231	4.9533506954201
NC_036872.1	1175000	1225000	128	4.9757489879468
NC_036872.1	4500000	4550000	415	4.78524667404621
NC_036872.1	6725000	6775000	702	4.88304771537432
NC_036872.1	32300000	32350000	650	6.05766072956353
NC_036872.1	32325000	32375000	698	6.83973195901313
NC_036872.1	32350000	32400000	357	4.6458941036458
NC_036872.1	34450000	34500000	102	4.70537548301321
NC_036873.1	75000	125000	100	5.78370649240295
NC_036873.1	1e+05	150000	128	9.50851046826869
NC_036873.1	3100000	3150000	209	4.65646275904793
NC_036874.1	1900000	1950000	145	4.81835914132688
NC_036874.1	7175000	7225000	233	5.78496282834685
NC_036874.1	7200000	7250000	307	5.73615090972982
NC_036874.1	20300000	20350000	177	4.90905077866873
NC_036875.1	6375000	6425000	223	4.83373067738647
NC_036875.1	25200000	25250000	242	5.10832430408846
NC_036875.1	25225000	25275000	386	5.18237503000703
NC_036875.1	26450000	26500000	134	5.15430719155842
NC_036875.1	26475000	26525000	108	6.16239823389438
NC_036875.1	36050000	36100000	168	5.44778070341512
NC_036875.1	36075000	36125000	362	5.39383427149725
NC_036876.1	6275000	6325000	107	4.86044813698866
NC_036876.1	6525000	6575000	322	7.12037757765718
NC_036876.1	6550000	6600000	401	6.27554403176774
NC_036876.1	10800000	10850000	47	4.95488541324041
