# Supplementary material for: Whole‐genome re‐sequencing provides key genomic insights in farmed Arctic charr (Salvelinus alpinus) populations of anadromous and landlocked origin from Scandinavia
Source: Evol Appl. 2023 Feb 27;16(4):797–813. doi: 10.1111/eva.13537 (PMC10130564; doi:10.1111/eva.13537)
Supplement: Supplementary file 1 — Data S1: [file EVA-16-797-s001.zip › EVA_13537_Table_S5.txt]

Category	Term	Count	%	PValue	Genes	List Total	Pop Hits	Pop Total	Fold Enrichment	Bonferroni	Benjamini	FDR
KEGG_PATHWAY	dre04080:Neuroactive ligand-receptor interaction	55	6.563245823389022	8.185473658741723E-18	ENSDARG00000044161, ENSDARG00000076797, ENSDARG00000035609, ENSDARG00000033706, ENSDARG00000054203, ENSDARG00000055852, ENSDARG00000079586, ENSDARG00000114199, ENSDARG00000040319, ENSDARG00000037195, ENSDARG00000012057, ENSDARG00000062631, ENSDARG00000037033, ENSDARG00000077083, ENSDARG00000068856, ENSDARG00000062552, ENSDARG00000010712, ENSDARG00000035415, ENSDARG00000033956, ENSDARG00000033635,…	178	586	6895	3.635627181040763	6.875797873343048E-16	6.875797873343048E-16	6.139105244056293E-16
KEGG_PATHWAY	dre04261:Adrenergic signaling in cardiomyocytes	28	3.341288782816229	8.181907667702607E-11	ENSDARG00000023683, ENSDARG00000001870, ENSDARG00000020450, ENSDARG00000039131, ENSDARG00000052360, ENSDARG00000018616, ENSDARG00000010472, ENSDARG00000063006, ENSDARG00000115121, ENSDARG00000035552, ENSDARG00000032565, ENSDARG00000111818, ENSDARG00000102773, ENSDARG00000102312, ENSDARG00000070624, ENSDARG00000018259, ENSDARG00000074669, ENSDARG00000104139, ENSDARG00000070626, ENSDARG00000076401,…	178	244	6895	4.445109596610794	6.872804991786552E-9	3.4364012204350952E-9	3.0682153753884777E-9
KEGG_PATHWAY	dre04260:Cardiac muscle contraction	20	2.386634844868735	3.862848974331948E-9	ENSDARG00000023683, ENSDARG00000076401, ENSDARG00000112226, ENSDARG00000001870, ENSDARG00000113558, ENSDARG00000046079, ENSDARG00000002791, ENSDARG00000020450, ENSDARG00000039131, ENSDARG00000052360, ENSDARG00000115733, ENSDARG00000010472, ENSDARG00000063006, ENSDARG00000115121, ENSDARG00000008398, ENSDARG00000111818, ENSDARG00000032565, ENSDARG00000102773, ENSDARG00000070624, ENSDARG00000018259,…	178	145	6895	5.342890352576521	3.2447925801815103E-7	1.0815977128129455E-7	9.65712243582987E-8
KEGG_PATHWAY	dre04270:Vascular smooth muscle contraction	15	1.7899761336515514	1.6846028355263143E-4	ENSDARG00000002533, ENSDARG00000023683, ENSDARG00000104393, ENSDARG00000112226, ENSDARG00000114856, ENSDARG00000033706, ENSDARG00000113558, ENSDARG00000018750, ENSDARG00000045443, ENSDARG00000015263, ENSDARG00000045788, ENSDARG00000018616, ENSDARG00000077083, ENSDARG00000008398, ENSDARG00000038278, ENSDARG00000031751, ENSDARG00000102773	178	177	6895	3.2827080556084556	0.014052189063190945	0.00353766595460526	0.003158630316611839
KEGG_PATHWAY	dre04020:Calcium signaling pathway	23	2.7446300715990453	2.2808936240703722E-4	ENSDARG00000023683, ENSDARG00000077228, ENSDARG00000004988, ENSDARG00000115407, ENSDARG00000076510, ENSDARG00000114856, ENSDARG00000099854, ENSDARG00000033706, ENSDARG00000025106, ENSDARG00000018616, ENSDARG00000077083, ENSDARG00000114053, ENSDARG00000113680, ENSDARG00000102773, ENSDARG00000033956, ENSDARG00000002533, ENSDARG00000112226, ENSDARG00000044175, ENSDARG00000113558, ENSDARG00000112505,…	178	376	6895	2.3694866124790823	0.01897927360303242	0.0038319012884382255	0.003421340436105558
KEGG_PATHWAY	dre04910:Insulin signaling pathway	14	1.6706443914081146	6.931172399066917E-4	ENSDARG00000110447, ENSDARG00000043593, ENSDARG00000078512, ENSDARG00000002021, ENSDARG00000039452, ENSDARG00000116757, ENSDARG00000005754, ENSDARG00000114071, ENSDARG00000116450, ENSDARG00000112051, ENSDARG00000015971, ENSDARG00000061994, ENSDARG00000009870, ENSDARG00000102730, ENSDARG00000103479, ENSDARG00000101482, ENSDARG00000013317, ENSDARG00000031888, ENSDARG00000055518	178	180	6895	3.012796504369538	0.0565784210177126	0.009703641358693683	0.008663965498833645
KEGG_PATHWAY	dre00051:Fructose and mannose metabolism	7	0.8353221957040573	9.321776437411981E-4	ENSDARG00000110447, ENSDARG00000034470, ENSDARG00000057661, ENSDARG00000112051, ENSDARG00000053684, ENSDARG00000039452, ENSDARG00000101482, ENSDARG00000116757, ENSDARG00000011665, ENSDARG00000019702, ENSDARG00000111344	178	45	6895	6.025593008739076	0.07534949092099874	0.011186131724894377	0.009987617611512836
KEGG_PATHWAY	dre04141:Protein processing in endoplasmic reticulum	14	1.6706443914081146	0.0019960663450234294	ENSDARG00000111656, ENSDARG00000029107, ENSDARG00000043484, ENSDARG00000111738, ENSDARG00000038473, ENSDARG00000041728, ENSDARG00000042948, ENSDARG00000041896, ENSDARG00000116892, ENSDARG00000015057, ENSDARG00000017687, ENSDARG00000009870, ENSDARG00000038576, ENSDARG00000102730, ENSDARG00000099749, ENSDARG00000100564, ENSDARG00000031888	178	202	6895	2.6846701524084993	0.1545084762210881	0.02095869662274601	0.01871312198459465
KEGG_PATHWAY	dre04010:MAPK signaling pathway	21	2.5059665871121717	0.00382337395554096	ENSDARG00000023683, ENSDARG00000004988, ENSDARG00000115407, ENSDARG00000076401, ENSDARG00000112226, ENSDARG00000076510, ENSDARG00000113558, ENSDARG00000046079, ENSDARG00000020450, ENSDARG00000052360, ENSDARG00000025106, ENSDARG00000020469, ENSDARG00000063006, ENSDARG00000008398, ENSDARG00000114053, ENSDARG00000009870, ENSDARG00000032565, ENSDARG00000102773, ENSDARG00000053918, ENSDARG00000102730,…	178	408	6895	1.9937623925974883	0.27514159425497664	0.03568482358504896	0.031861449629508
KEGG_PATHWAY	dre00030:Pentose phosphate pathway	5	0.5966587112171837	0.009605401737896865	ENSDARG00000034470, ENSDARG00000057661, ENSDARG00000053684, ENSDARG00000011665, ENSDARG00000019702, ENSDARG00000111344	178	33	6895	5.869084099421178	0.5554771493301902	0.0733503405439397	0.06549137548566045
KEGG_PATHWAY	dre00534:Glycosaminoglycan biosynthesis - heparan sulfate / heparin	5	0.5966587112171837	0.009605401737896865	ENSDARG00000012025, ENSDARG00000054754, ENSDARG00000116688, ENSDARG00000069500, ENSDARG00000071501, ENSDARG00000071217	178	33	6895	5.869084099421178	0.5554771493301902	0.0733503405439397	0.06549137548566045
KEGG_PATHWAY	dre00500:Starch and sucrose metabolism	5	0.5966587112171837	0.01569533874401631	ENSDARG00000116450, ENSDARG00000110447, ENSDARG00000112051, ENSDARG00000002021, ENSDARG00000039452, ENSDARG00000101482, ENSDARG00000116757, ENSDARG00000013317, ENSDARG00000055518	178	38	6895	5.096836191602602	0.7352222381219659	0.10986737120811417	0.09809586715010193
KEGG_PATHWAY	dre00010:Glycolysis / Gluconeogenesis	7	0.8353221957040573	0.017424495578713187	ENSDARG00000110447, ENSDARG00000034470, ENSDARG00000057661, ENSDARG00000112051, ENSDARG00000053684, ENSDARG00000039452, ENSDARG00000101482, ENSDARG00000116757, ENSDARG00000011665, ENSDARG00000019702, ENSDARG00000111344	178	81	6895	3.3475516715217086	0.7715777680719376	0.11258904835476213	0.10052593603103761
KEGG_PATHWAY	dre04514:Cell adhesion molecules	11	1.3126491646778042	0.019021112762589207	ENSDARG00000014973, ENSDARG00000098523, ENSDARG00000056181, ENSDARG00000077367, ENSDARG00000018693, ENSDARG00000017466, ENSDARG00000038609, ENSDARG00000103479, ENSDARG00000073713, ENSDARG00000117201, ENSDARG00000005754, ENSDARG00000102750	178	183	6895	2.3283907410818445	0.8007439645864398	0.11412667657553524	0.1018988183710136
KEGG_PATHWAY	dre03050:Proteasome	5	0.5966587112171837	0.0579212968168661	ENSDARG00000075445, ENSDARG00000099653, ENSDARG00000027899, ENSDARG00000103190, ENSDARG00000111880, ENSDARG00000001656, ENSDARG00000001303	178	57	6895	3.3978907944017345	0.9933423089584972	0.32435926217445016	0.2896064840843305
KEGG_PATHWAY	dre00524:Neomycin, kanamycin and gentamicin biosynthesis	2	0.23866348448687352	0.09881707290937737	ENSDARG00000110447, ENSDARG00000112051, ENSDARG00000039452, ENSDARG00000101482, ENSDARG00000116757	178	4	6895	19.367977528089888	0.9998399379940212	0.5187896327742312	0.4632050292627064
