# Supplementary material for: Whole‐genome re‐sequencing provides key genomic insights in farmed Arctic charr (Salvelinus alpinus) populations of anadromous and landlocked origin from Scandinavia
Source: Evol Appl. 2023 Feb 27;16(4):797–813. doi: 10.1111/eva.13537 (PMC10130564; doi:10.1111/eva.13537)
Supplement: Supplementary file 1 — Data S1: [file EVA-16-797-s001.zip › EVA_13537_Table_S6.txt]

Category	Term	Count	%	PValue	Genes	List Total	Pop Hits	Pop Total	Fold Enrichment	Bonferroni	Benjamini	FDR
UP_KW_BIOLOGICAL_PROCESS	KW-0552~Olfaction	13	1.5513126491646778	5.827346206866522E-9	ENSDARG00000054720, ENSDARG00000075128, ENSDARG00000094080, ENSDARG00000114553, ENSDARG00000094125, ENSDARG00000090892, ENSDARG00000101806, ENSDARG00000004598, ENSDARG00000114664, ENSDARG00000117054, ENSDARG00000113060, ENSDARG00000068659, ENSDARG00000041005, ENSDARG00000041034, ENSDARG00000041033, ENSDARG00000068660, ENSDARG00000054718	178	41	5179	9.225404220334338	2.855399219292565E-7	2.855399641364596E-7	2.505758868952605E-7
UP_KW_BIOLOGICAL_PROCESS	KW-0716~Sensory transduction	13	1.5513126491646778	4.6094769090297455E-4	ENSDARG00000054720, ENSDARG00000075128, ENSDARG00000094080, ENSDARG00000114553, ENSDARG00000094125, ENSDARG00000090892, ENSDARG00000101806, ENSDARG00000004598, ENSDARG00000114664, ENSDARG00000117054, ENSDARG00000113060, ENSDARG00000068659, ENSDARG00000041005, ENSDARG00000041034, ENSDARG00000041033, ENSDARG00000068660, ENSDARG00000054718	178	114	5179	3.317908535383402	0.022338363771876812	0.011293218427122876	0.009910375354413952
UP_KW_BIOLOGICAL_PROCESS	KW-0324~Glycolysis	7	0.8353221957040573	7.51375673619281E-4	ENSDARG00000110447, ENSDARG00000034470, ENSDARG00000057661, ENSDARG00000112051, ENSDARG00000053684, ENSDARG00000039452, ENSDARG00000101482, ENSDARG00000116757, ENSDARG00000011665, ENSDARG00000019702, ENSDARG00000111344	178	33	5179	6.17177391896493	0.03616122748947337	0.01227246933578159	0.010769717988543029
UP_KW_BIOLOGICAL_PROCESS	KW-0406~Ion transport	28	3.341288782816229	0.002600166420992933	ENSDARG00000113568, ENSDARG00000001870, ENSDARG00000020450, ENSDARG00000091232, ENSDARG00000099096, ENSDARG00000039131, ENSDARG00000076870, ENSDARG00000010472, ENSDARG00000063006, ENSDARG00000115121, ENSDARG00000032565, ENSDARG00000098738, ENSDARG00000111818, ENSDARG00000100032, ENSDARG00000034588, ENSDARG00000070624, ENSDARG00000018259, ENSDARG00000074669, ENSDARG00000104139, ENSDARG00000070626,…	178	451	5179	1.806372854331199	0.11977179698702556	0.03185203865716343	0.02795178902567403
UP_KW_BIOLOGICAL_PROCESS	KW-0805~Transcription regulation	44	5.250596658711217	0.003348980490711275	ENSDARG00000099431, ENSDARG00000021916, ENSDARG00000114230, ENSDARG00000092635, ENSDARG00000010591, ENSDARG00000103862, ENSDARG00000031337, ENSDARG00000040080, ENSDARG00000076520, ENSDARG00000054632, ENSDARG00000000175, ENSDARG00000044155, ENSDARG00000023031, ENSDARG00000070542, ENSDARG00000015890, ENSDARG00000054033, ENSDARG00000054030, ENSDARG00000059274, ENSDARG00000007009, ENSDARG00000008174,…	178	843	5179	1.5186266277473441	0.15157657256867074	0.0328200088089705	0.028801232220116966
UP_KW_BIOLOGICAL_PROCESS	KW-0804~Transcription	45	5.369928400954653	0.0057457802703969356	ENSDARG00000099431, ENSDARG00000021916, ENSDARG00000114230, ENSDARG00000092635, ENSDARG00000010591, ENSDARG00000103862, ENSDARG00000031337, ENSDARG00000040080, ENSDARG00000076520, ENSDARG00000054632, ENSDARG00000000175, ENSDARG00000044155, ENSDARG00000023031, ENSDARG00000070542, ENSDARG00000015890, ENSDARG00000054033, ENSDARG00000054030, ENSDARG00000059274, ENSDARG00000007009, ENSDARG00000008174,…	178	893	5179	1.466178894522944	0.24599417665041856	0.04692387220824164	0.041178091937844705
UP_KW_BIOLOGICAL_PROCESS	KW-0109~Calcium transport	8	0.9546539379474941	0.011783192754854782	ENSDARG00000063006, ENSDARG00000076401, ENSDARG00000113216, ENSDARG00000020450, ENSDARG00000032565, ENSDARG00000070624, ENSDARG00000074669, ENSDARG00000070626, ENSDARG00000061590	178	73	5179	3.1885485608742496	0.4405522116749999	0.08248234928398347	0.07238246977982224
UP_KW_BIOLOGICAL_PROCESS	KW-0090~Biological rhythms	7	0.8353221957040573	0.026068816961939852	ENSDARG00000012057, ENSDARG00000114868, ENSDARG00000037545, ENSDARG00000001220, ENSDARG00000009870, ENSDARG00000102730, ENSDARG00000113355, ENSDARG00000086493, ENSDARG00000031888	178	67	5179	3.039828945161831	0.7259149880807048	0.1596715038918816	0.1401198911704267
UP_KW_BIOLOGICAL_PROCESS	KW-0633~Potassium transport	8	0.9546539379474941	0.04091136489129969	ENSDARG00000010472, ENSDARG00000001870, ENSDARG00000115121, ENSDARG00000002791, ENSDARG00000091232, ENSDARG00000111818, ENSDARG00000039131, ENSDARG00000018259, ENSDARG00000104139, ENSDARG00000115733, ENSDARG00000019856	178	94	5179	2.476213244083194	0.8708547331955071	0.22273965329707612	0.19546541003620962
UP_KW_BIOLOGICAL_PROCESS	KW-0813~Transport	65	7.756563245823389	0.06513488598788045	ENSDARG00000044161, ENSDARG00000046022, ENSDARG00000001870, ENSDARG00000018032, ENSDARG00000077165, ENSDARG00000091232, ENSDARG00000079586, ENSDARG00000039131, ENSDARG00000076870, ENSDARG00000099353, ENSDARG00000010472, ENSDARG00000063006, ENSDARG00000115121, ENSDARG00000086248, ENSDARG00000098738, ENSDARG00000102773, ENSDARG00000100032, ENSDARG00000090815, ENSDARG00000087013, ENSDARG00000076127,…	178	1589	5179	1.1901874544798863	0.9631278271693838	0.31916094134061423	0.28008000974788594
